# Supplementary material for: Bidirectional and Stepwise Rotation of Cells and Particles Using Induced Charge Electroosmosis Vortexes
Source: Biosensors (Basel). 2024 Feb 20;14(3):112. doi: 10.3390/bios14030112 (PMC10968096; doi:10.3390/bios14030112)
Supplement: Supplementary file 1 [file biosensors-14-00112-s001.zip]

Archive with 1 entries (1 files):
- biosensors-2849434-supplementary.pdf
